# Supplementary material for: Signatures of selection for resistance to Haemonchus contortus in sheep and goats
Source: BMC Genomics. 2019 Oct 15;20:735. doi: 10.1186/s12864-019-6150-y (PMC6792194; doi:10.1186/s12864-019-6150-y)
Supplement: Supplementary file 6 — Additional file 6: Table S5. Gene table [file 12864_2019_6150_MOESM6_ESM.xlsx]

## Sheet: 100 genes 
Gene ID	Gene name	OAR (Sheep)	CHR (Goat)	Position (Sheep)	Position (Goat)	Sequencing Cycle	Function
CHIA	Chitinase acidic	1	3	87,670,255-87,692,803	88,497,605-88,520,816	2x100	Degrades chitin from the nematode cell wall
IL12A	Interleukin 12 alpha chain	1	1	225,475,115-225,481,557	106,965,310- 106,973,	2x100	Cytokine and chemokines
SOD1	Superoxide dismutase 1	1	1	121,938,322- 121,939,030	2,298,761-2,307,035	2x100	Destruction of free radicals
CD86	CD86 molecule	1	1	184,639,533- 184,704,195	66,200,368-66,264,053	2x100	Cell surface molecules
TFF2	Trefoil Factor 2	1	1	260,517,767-260,521,339	142,195,365-142,198,459	2x100	Protection of gastrointestinal mucosa and epithelium
FCER1G	Fc fragment of IgE receptor Ig	1	3	110,616,340- 110,620,068	111,831,713- 111,835,390	2x100	Recognition of IgE during parasitic infections
FCER1A	Fc fragment of IgE receptor Ia	1	3	108,571,005-108,576,852	109,486,151- 109,492,094	2x100	Responsible for initiating the allergic response
IL12RB2	Interleukin 12 receptor beta 2	1	3	42,483,427-42,568,809	42,898,126- 42,970,364	2x100	Cytokine receptor
EPS15	Epidermal growth factor receptor pathway substrate 15	1	3	25,515,608- 25,664,345	91,300,729- 91,446,058	2x100	Cell growth regulation
LRP8	Low density lipoprotein receptor-related protein 8	1	3	27,470,015- 27,551,764	89,398,808- 89,476,233	2x100	Cell surface molecules
CD53	CD53 molecule	1	3	87,230,147- 87,268,840	30,373,674- 30,407,965	2x100	Cell surface molecules
CD1D	CD1D molecule	1	3	106,992,480- 106,995,916	107,889,083-107,892,938	2x100	Antigen presentation
ITGA4	Integrin subunit beta 4	2	2	127,153,858- 127,245,541	14, 421, 059- 14, 517, 899	2x100	Cell surface adhesion molecules
STAT4	Signal transducer and activator of transcription 4	2	2	192,222,671- 192,363,379	78,885,554- 78,989,435	2x100	JAK-STAT Signaling
TLR4	Toll-like receptor 4	2	8	104,998,581- 105,008,477	106,716,422-106,726,319	2x100	Toll-like receptor signaling
C5	C5 molecule	2	8	2,474,739- 2,564,480	108,330,847- 108,425,609	2x100	Complement activation
IL33	Interleukin 33	2	8	73,691,112- 73,822,328	38,337,407-38,408,297	2x100	Cytokine and chemokines
NFIL3	Nuclear factor of IL3	2	8	26,315,210- 26,328,982	84,530,480- 84,532,787	2x100	Regualtion of transcription
IFNG	Interferon gamma	3	5	151,527,165-151,535,188	44,984,285- 44,988,400	2x100	Cytokine and chemokines
IL2RB	Interleukin 2 receptor beta	3	5	180,146,102- 180,167,871	73,126,149- 73,127,185	2x100	Cytokine receptor
STAT2	Signal transducer and activator of transcription 2	3	5	162,713,021- 162,728,448	55,482,157- 55,497,361	2x100	JAK-STAT Signaling
STAT6	Signal transducer and activator of transcription 6	3	5	162,024,350- 162,039,192	54,764,387- 54,777,677	2x100	JAK-STAT Signaling
C3aR1	C3aR1	3	5	206,098,456- 206,108,020	93,397,244- 93,406,736	2x100	Complement activation
SOCS2	Suppressor of cytokine signaling 2	3	5	129,556,042- 129,559,259	22,664,230- 22,670,180	2x100	Supression of cytokine signaling
UBE2N	Ubiquitin-conjugating enzyme E2N	3	5	129,412,175- 129,454,622	22,984,934- 23,027,066	2x100	Promotion of protein degradation by proteasome
IGF1	Insulin growth factor 1	3	5	171,037,883- 171,113,228	64,062,233- 64,138,801	2x100	Growth factor activity and integrin binding
IL1B	Interleukin 1 beta	3	11	59,882,099- 59,889,864	46,044,502- 46,052,389	2x100	Cytokine and chemokines
IL6	Interleukin 6	4	4	31,412,389-31,416,357	89,125,124- 89,129,007	2x100	Cytokine and chemokines
IL3	Interleukin 3	5	7	19,971,457-19,973,243	18,862,144- 18,864,371	2x100	Cytokine and chemokines
IL4	Interleukin 4	5	7	19,237,796-19,245,485	18,128,096- 18,135,911	2x100	Cytokine and chemokines
IL5	Interleukin 5	5	7	19,436,398-19,438,650	18,326,236- 18,328,495	2x100	Cytokine and chemokines
IL12B	Interleukin 12 beta chain	5	7	68,232,237-68,241,882	39,674,855- 39,684,949	2x100	Cytokine and chemokines
IL12RB1	Interleukin 12 receptor beta 1	5	7	4,853,138-4,869,950	103,654,938- 103,672,497	2x100	Cytokine receptor
IL13	Interleukin 13	5	7	19,262,767-19,264,701	88,859,199- 88,862,094	2x100	Cytokine and chemokines
CSF2	Colony stimulating factor 2	5	7	19,902,231- 19,906,650	18,847,081- 18,849,443	2x100	Cytokine and chemokines
IL9	Interleukin 9	5	7	44,614,428- 44,618,669	43,485,315- 43,488,209	2x100	Cytokine and chemokines
IGIP	IgA-inducing protein	5	7	48,627,786- 48,630,648	47,503,533- 47,503,743	2x100	Enhancer of IgA production
CXCL14	C-X-C motif chemokine ligand 14	5	7	44,362,224- 44,370,670	43,235,516- 43,243,791	2x100	Cytokine and chemokines
CSF2	Colony Stimulating Factor 2	5	7	19,902,231- 19,906,650	18,847,081- 18,849,443	2x100	Control of granulocyte production and differentiation
TLR10	Toll-like receptor 10	6	6	57,899,540- 57,928,203	56,187,055- 56,193,972	2x100	Toll-like receptor signaling
CXCL1	C-X-C motif chemokine ligand 1	6	6	88,519,681- 88,520,753	86,173,342- 86,175,209	2x100	Cytokine and chemokines
CXCL10	C-X-C motif chemokine ligand 10	6	6	90,454,437- 90,456,790	88,089,744- 88,092,102	2x100	Cytokine and chemokines
TGFβ3	Transforming growth factor beta 3	7	10	84,194,629-84,217,832	83,328,798- 83,353,481	2x100	Cytokine and chemokines
GPX 2	Glutation peroxidase 2	7	10	73,927,533- 73,930,904	73,143,718- 73,147,213	2x100	Oxidative damage protection
DUOX1	Dual oxidase 1	7	10	62,196,573- 62,231,030	61,417,226- 61,450,523	2x100	Cellular oxidant detoxification
IL25	Interleukin 25	7	10	21,153,647- 21,164,786	21,069,092- 21,075,096	2x100	Cytokine and chemokines
TGFB3	transforming growth factor beta 3	7	10	84,137,441- 84,162,082	83,328,798- 83,353,481	2x100	Cytokine and chemokines
CD164	CD164 molecule	8	9	27,848,051- 27,859,806	27,859,889- 27,872,128	2x100	Cell adhesion molecules
IL20RA	Interleukin receptor 20	8	9	61,938,486- 61,973,181	61,569,370- 61,584,686	2x100	Cytokine receptor
IL7	Interleukin 7	9	14	54,676,911- 54,733,864	52,516,239- 52,577,887	2x100	Cytokine and chemokines
LGALS9	Galectin 9	11	19	18,969,861-18,988,041	19,183,590- 19,202,034	2x100	Galectins
STAT3	Signal transducer and activator of transcription 3	11	19	41,848,598- 41,881,446	41,567,969- 41,641,155	2x100	JAK-STAT Signaling
STAT5B	Signal transducer and activator of transcription 5 beta	11	19	41,751,943- 41,813,579	41,959,467-42,023,925	2x100	JAK-STAT Signaling
NOS2	Nitrogen oxidase 2	11	19	18,950,368- 18,993,537	18,718,216- 18,749,515	2x100	Reactive free radical
CCL11	Eotaxin 11	11	19	15,441,142- 15,443,322	15,224,623- 15,227,604	2x100	Cytokine and chemokines
CSF3	Colony Stimulating Factor 3	11	19	39,856,877- 39,860,563	39,507,382- 39,509,737	2x100	Control of granulocyte production and differentiation
IL10	Interleukin 10	12	16	3,820,935-3,824,667	3,911,735- 3,918,077	2x100	Cytokine and chemokines
TGFβ2	Transforming growth factor beta 2	12	16	19,934,865-20,025,740	20,346,760-20,439,571	2x100	Cytokine and chemokines
LAMC1	Laminin subunit gamma 1	12	16	62,087,552- 62,208,775	61,698,881- 61,819,609	2x100	Extracellular matrix glycoproteins
TNFRSF4	Tumor necrosis factor-activated receptor 4	12	16	49,289,032- 49,292,009	48,845,938- 48,851,275	2x100	Cytokine receptor
TGFB2	transforming growth factor beta 2	12	16	19,872,241- 19,967,215	19,559,188- 19,667,151	2x100	Cytokine and chemokines
IL2RA	Interleukin 2 receptor alpha	13	13	10,436,411-10,480,054	10,395,961-10,439,442	2x100	Cytokine receptor
FCAR	Fc Fragment of IgA Receptor	14	14	59,638,429- 59,649,965	67,184,223- 67,195,040	2x100	IgA binding
FCGBP	Fc fragment of IgG binding protein	14	18	48,443,170- 48,484,725	48,238,415- 48,279,834	2x100	Maintenance of mucosal structure
LGALS7	Galectin 7	14	18	47,687,488-47,689,265	49,396,171-49,398,476	2x100	Galectins
TGFβ1	Transforming growth factor beta 1	14	18	49,659,752-49,674,730	49,347,884- 49,361,720	2x100	Cytokine and chemokines
C5aR1	C5aR1	14	18	53,260,518- 53,274,956	52,751,250- 52,764,833	2x100	Complement activation
C5aR2	C5aR2	14	18	53,281,732- 53,289,483	52,773,822- 52,780,058	2x100	Complement activation
GLG1	Golgi glycoprotein 1	14	18	1,310,633- 1,355,307	1,316,161- 1,360,357	2x100	Binding of fibroblast growth factor and E-selectin
CD22	CD22 molecule	14	18	45,027,893- 45,041,965	44,793,935- 44,807,286	2x100	Cell surface molecules
MUC15	Mucin 15	15	15	55,310,228- 55,324,551	53,867,981- 53,881,191	2x100	Cell surface molecules
GPX8	Glutation peroxidase 5	16	20	24,010,710- 24,015,513	23,901,132- 23,906,422	2x100	Oxidative damage protection
IL7R	Interleukin 7 receptor	16	20	38,221,087- 38,254,850	37,994,438- 38,030,220	2x100	Cytokine receptor
NSUN2	NOP2/Sun RNA methyltransferase 2	16	20	66,455,558- 66,488,156	65,994,663- 66,025,890	2x100	Methylation of m5c
IL2	Interleukin 2	17	17	34,935,045-34,939,550	35,860,711- 35,865,216	2x100	Cytokine and chemokines
TLR2	Toll-like receptor 2	17	17	3,880,922- 3,890,889	3,841,029- 3,852,531	2x100	Toll-like receptor signaling
FSTL5	Follistatin Like 5	17	17	35,939,650- 36,863,395	36,033,888- 36,966,742	2x100	Calcium ion binding
IL16	Interleukin 16	18	21	25,997,418- 26,124,549	24,967,771- 24,981,426	2x100	Cytokine and chemokines
IL5RA	Interleukin 5 receptor alpha	19	22	23,073,373-23,110,701	23,046,881- 23,085,609	2x100	Cytokine receptor
ITGA9	integrin subunit alpha 9	19	22	10,856,948- 11,223,920	10,780,757-11,147,531	2x100	Cell surface adhesion molecules
CCR3	C-C motif chemokine receptor 3	19	22	53,067,405- 53,068,492	52,849,437- 52,882,855	2x100	Chemokine receptor
CCR8	C-C motif chemokine receptor 8	19	22	12,564,360- 12,568,740	12,442,775- 12,447,484	2x100	Chemokine receptor
MHC-DRB3	HLA class II histocompatibility antigen, DR alpha chain	20	23	7,234,829-7,248,527	23,455,455- 23,470,243	2x100	Antigen presentation
MHC-DRA	HLA class II histocompatibility antigen, DR alpha chain	20	23	25,687,644-25,888,178	23,345,548- 23,350,286	2x100	Antigen presentation
TNFA	Tumor necrosis factor alpha	20	23	26,855,182-26,856,951	26,141,122-26,143,873	2x100	Cytokine and chemokines
GPX5	Glutation peroxidase 5	20	23	29,118,594- 29,127,266	27,725,536- 27,733,527	2x100	Oxidative damage protection
IL17A	Interleukin 17A	20	23	24,330,158- 24,333,787	23,863,465- 23,866,976	2x100	Cytokine and chemokines
CTSF	Cathepsin F	21	29	43,797,374- 43,803,233	42,417,888- 42,423,313	2x100	Intracellular degradation and turnover of proteins
CD6	CD6 molecule	21	29	36,430,147- 36,494,947	36,105,431- 36,150,531	2x100	Cell surface molecules
CDH2	Cadherin 2	23	24	29,063,774-29,162,822	28,983,264-29,226,875	2x100	Mediator of cell-cell adhesion
IL4R	Interleukin receptor 4	24	25	24,871,064- 24,922,574	24,942,373- 24,977,328	2x100	Cytokine receptor
NCF1	Neutrophil cytosolic factor 1	24	25	32,658,442- 32,673,505	32,745,745- 32,755,911	2x100	Production of superoxide anion
CCL24	C-C motif chemokine ligand 24	24	25	33,957,078- 33,969,953	34,044,402- 34,057,327	2x100	Cytokine and chemokines
IL4R	Interleukin 4 receptor	24	25	24,871,064- 24,922,574	24,942,373- 24,977,328	2x100	Cytokine receptor
CCL26	Eotaxin 3	24	25	33,931,038- 33,935,665	34,018,476- 34,022,968	2x100	Cytokine and chemokines
IKBKB	Inhibitor of nuclear factor kappa beta kinase subunit beta	26	27	35,587,334- 35,640,989	35,639,498- 35,690,549	2x100	Dissociation of the inhibitor and activation of NF-kappa-B complex
TLR3	Toll-like receptor 3	26	27	14,709,287- 14,900,241	14,979,593- 14,990,103	2x100	Toll-like receptor signaling
IL13RA1	Interleukin 13 receptor alpha 1	X	X	109,935,294-110,053,992	25,113,483-25,189,507	2x100	Cytokine receptor
IL13RA2	Interleukin 13 receptor alpha 2	X	X	113,422,380-113,511,918	56,553,549- 56,640,543	2x100	Cytokine receptor
TLR7	Toll-like receptor 7	X	X	10,364,478- 10,367,656	118,725,899- 118,743,738	2x100	Toll-like receptor signaling
TLR8	Toll-like receptor 8	X	X	10,390,947- 10,407,590	118,687,208- 118,703,166	2x100	Toll-like receptor signaling
IL2RG	Interleukin 2 receptor gamma	X	X	60,393,231- 60,396,900	72,183,139- 72,186,797	2x100	Cytokine receptor
